# Supplementary material for: Stimuli-Responsive Track-Etched Membranes for Separation of Water–Oil Emulsions
Source: Membranes (Basel). 2023 May 17;13(5):523. doi: 10.3390/membranes13050523 (PMC10223353; doi:10.3390/membranes13050523)
Supplement: Supplementary file 1 [file membranes-13-00523-s001.zip]

Archive with 1 entries (1 files):
- membranes-2332938-supplementary.pdf
